# Supplementary material for: Effect of Replacing Alfalfa Hay with Common Vetch Hay in Sheep Diets on Growth Performance, Rumen Fermentation and Rumen Microbiota
Source: Animals (Basel). 2024 Jul 26;14(15):2182. doi: 10.3390/ani14152182 (PMC11310988; doi:10.3390/ani14152182)
Supplement: Supplementary file 1 [file animals-14-02182-s001.zip]

Archive with 1 entries (1 files):
- animals-3066469-supplementary.pdf
